# Supplementary material for: DeepEthoProfile—Rapid Behavior Recognition in Long-Term Recorded Home-Cage Mice
Source: eNeuro. 2025 Jul 8;12(7):ENEURO.0369-24.2025. doi: 10.1523/ENEURO.0369-24.2025 (PMC12265860; doi:10.1523/ENEURO.0369-24.2025)
Supplement: Extended Data — Download Extended Data, ZIP file. [file eneuro-12-ENEURO.0369-24.2025-s001.zip]

Archive with 79 entries (70 files):
- DeepEthoProfile-main/.gitignore
- DeepEthoProfile-main/.readthedocs.yaml
- DeepEthoProfile-main/AnnotationViewer/
- DeepEthoProfile-main/AnnotationViewer/240531_Viewer_jump.py
- DeepEthoProfile-main/Capture/
- DeepEthoProfile-main/Capture/Capture.sln
- DeepEthoProfile-main/Capture/Capture/
- DeepEthoProfile-main/Capture/Capture/App.config
- DeepEthoProfile-main/Capture/Capture/Capture.csproj
- DeepEthoProfile-main/Capture/Capture/Capturing.cs
- DeepEthoProfile-main/Capture/Capture/ClosingForm.cs
- DeepEthoProfile-main/Capture/Capture/ClosingForm.Designer.cs
- DeepEthoProfile-main/Capture/Capture/ClosingForm.resx
- DeepEthoProfile-main/Capture/Capture/Devices.cs
- DeepEthoProfile-main/Capture/Capture/DummyForm.cs
- DeepEthoProfile-main/Capture/Capture/Form1.cs
- DeepEthoProfile-main/Capture/Capture/Form1.Designer.cs
- DeepEthoProfile-main/Capture/Capture/Form1.resx
- DeepEthoProfile-main/Capture/Capture/packages.config
- DeepEthoProfile-main/Capture/Capture/Program.cs
- DeepEthoProfile-main/Capture/Capture/Properties/
- DeepEthoProfile-main/Capture/Capture/Properties/AssemblyInfo.cs
- DeepEthoProfile-main/Capture/Capture/Properties/Resources.Designer.cs
- DeepEthoProfile-main/Capture/Capture/Properties/Resources.resx
- DeepEthoProfile-main/Capture/Capture/Properties/Settings.Designer.cs
- DeepEthoProfile-main/Capture/Capture/Properties/Settings.settings
- DeepEthoProfile-main/Capture/Capture/UserPreferences.cs
- DeepEthoProfile-main/Capture/Capture/Viewer.cs
- DeepEthoProfile-main/Capture/Capture/Viewer.Designer.cs
- DeepEthoProfile-main/Capture/Capture/Viewer.resx
- DeepEthoProfile-main/Capture/Readme.md
- DeepEthoProfile-main/DeepEthoProfile.sh
- DeepEthoProfile-main/Docker.sh
- DeepEthoProfile-main/DockerBase.sh
- DeepEthoProfile-main/docs/
- DeepEthoProfile-main/docs/make.bat
- DeepEthoProfile-main/docs/Makefile
- DeepEthoProfile-main/docs/requirements.txt
- DeepEthoProfile-main/docs/source/
- DeepEthoProfile-main/docs/source/conf.py
- DeepEthoProfile-main/docs/source/index.rst
- DeepEthoProfile-main/docs/source/install.rst
- DeepEthoProfile-main/docs/source/nn.rst
- DeepEthoProfile-main/docs/source/ui.rst
- DeepEthoProfile-main/docs/source/usage.rst
- DeepEthoProfile-main/LICENSE
- DeepEthoProfile-main/nn/
- DeepEthoProfile-main/nn/DataReaderAV.py
- DeepEthoProfile-main/nn/Dockerfile
- DeepEthoProfile-main/nn/Dockerfile_base
- DeepEthoProfile-main/nn/EthoCNN.py
- DeepEthoProfile-main/nn/FrameSelect.py
- DeepEthoProfile-main/nn/Logger.py
- DeepEthoProfile-main/nn/ProcComm.py
- DeepEthoProfile-main/nn/ProcessVideo.py
- DeepEthoProfile-main/nn/TestInterval.py
- DeepEthoProfile-main/nn/TestModel.py
- DeepEthoProfile-main/nn/TrainInterval.py
- DeepEthoProfile-main/nn/TrainModel.py
- DeepEthoProfile-main/pics/
- DeepEthoProfile-main/pics/10x.jpg
- DeepEthoProfile-main/pics/10x_Detail_notes.jpg
- DeepEthoProfile-main/pics/behaviours_H.jpg
- DeepEthoProfile-main/pyproject.toml
- DeepEthoProfile-main/README.md
- DeepEthoProfile-main/ui/
- DeepEthoProfile-main/ui/add_multiple.py
- DeepEthoProfile-main/ui/add_task.py
- DeepEthoProfile-main/ui/AddMultiple.ui
- DeepEthoProfile-main/ui/AddVideo.ui
- DeepEthoProfile-main/ui/CentralCommand.py
- DeepEthoProfile-main/ui/MainWindow.ui
- DeepEthoProfile-main/ui/pheno_ui.py
- DeepEthoProfile-main/ui/PhenoTask.py
- DeepEthoProfile-main/ui/PortPool.py
- DeepEthoProfile-main/ui/ProcessingComm.py
- DeepEthoProfile-main/ui/TaskList.py
- DeepEthoProfile-main/ui/TaskState.py
- DeepEthoProfile-main/ui/TaskTableModel.py
