# Supplementary material for: DeepEthoProfile—Rapid Behavior Recognition in Long-Term Recorded Home-Cage Mice
Source: eNeuro. 2025 Jul 8;12(7):ENEURO.0369-24.2025. doi: 10.1523/ENEURO.0369-24.2025 (PMC12265860; doi:10.1523/ENEURO.0369-24.2025)
Supplement: Extended Data — Download Extended Data, ZIP file. [file eneuro-12-ENEURO.0369-24.2025-s001.zip › DeepEthoProfile-main/Capture/Capture.sln]

Microsoft Visual Studio Solution File, Format Version 12.00
# Visual Studio Version 17
VisualStudioVersion = 17.3.32901.215
MinimumVisualStudioVersion = 10.0.40219.1
Project("{FAE04EC0-301F-11D3-BF4B-00C04F79EFBC}") = "Capture", "Capture\Capture.csproj", "{C3F5B311-6151-46D1-9191-F73CF5F4C8F6}"
EndProject
Global
	GlobalSection(SolutionConfigurationPlatforms) = preSolution
		Debug|Any CPU = Debug|Any CPU
		Release|Any CPU = Release|Any CPU
	EndGlobalSection
	GlobalSection(ProjectConfigurationPlatforms) = postSolution
		{C3F5B311-6151-46D1-9191-F73CF5F4C8F6}.Debug|Any CPU.ActiveCfg = Debug|Any CPU
		{C3F5B311-6151-46D1-9191-F73CF5F4C8F6}.Debug|Any CPU.Build.0 = Debug|Any CPU
		{C3F5B311-6151-46D1-9191-F73CF5F4C8F6}.Release|Any CPU.ActiveCfg = Release|Any CPU
		{C3F5B311-6151-46D1-9191-F73CF5F4C8F6}.Release|Any CPU.Build.0 = Release|Any CPU
	EndGlobalSection
	GlobalSection(SolutionProperties) = preSolution
		HideSolutionNode = FALSE
	EndGlobalSection
	GlobalSection(ExtensibilityGlobals) = postSolution
		SolutionGuid = {CB835492-75E5-46C8-A44D-D957F9F25E33}
	EndGlobalSection
EndGlobal
