# Supplementary material for: DeepEthoProfile—Rapid Behavior Recognition in Long-Term Recorded Home-Cage Mice
Source: eNeuro. 2025 Jul 8;12(7):ENEURO.0369-24.2025. doi: 10.1523/ENEURO.0369-24.2025 (PMC12265860; doi:10.1523/ENEURO.0369-24.2025)
Supplement: Extended Data — Download Extended Data, ZIP file. [file eneuro-12-ENEURO.0369-24.2025-s001.zip › DeepEthoProfile-main/Capture/Capture/App.config]

<?xml version="1.0" encoding="utf-8"?>
<configuration>
    <configSections>
        <sectionGroup name="userSettings" type="System.Configuration.UserSettingsGroup, System, Version=4.0.0.0, Culture=neutral, PublicKeyToken=b77a5c561934e089">
            <section name="Capture.Properties.Settings" type="System.Configuration.ClientSettingsSection, System, Version=4.0.0.0, Culture=neutral, PublicKeyToken=b77a5c561934e089" allowExeDefinition="MachineToLocalUser" requirePermission="false" />
        </sectionGroup>
    </configSections>
    <startup> 
        <supportedRuntime version="v4.0" sku=".NETFramework,Version=v4.5" />
    </startup>
    <userSettings>
        <Capture.Properties.Settings>
            <setting name="cam1" serializeAs="String">
                <value>0</value>
            </setting>
            <setting name="cam2" serializeAs="String">
                <value>0</value>
            </setting>
            <setting name="cam3" serializeAs="String">
                <value>0</value>
            </setting>
            <setting name="cam4" serializeAs="String">
                <value>0</value>
            </setting>
            <setting name="cam5" serializeAs="String">
                <value>0</value>
            </setting>
            <setting name="cam6" serializeAs="String">
                <value>0</value>
            </setting>
            <setting name="cam7" serializeAs="String">
                <value>0</value>
            </setting>
            <setting name="cam8" serializeAs="String">
                <value>0</value>
            </setting>
            <setting name="cam9" serializeAs="String">
                <value>0</value>
            </setting>
            <setting name="cam10" serializeAs="String">
                <value>0</value>
            </setting>
        </Capture.Properties.Settings>
    </userSettings>
  <runtime>
    <assemblyBinding xmlns="urn:schemas-microsoft-com:asm.v1">
      <dependentAssembly>
        <assemblyIdentity name="Newtonsoft.Json" publicKeyToken="30ad4fe6b2a6aeed" culture="neutral" />
        <bindingRedirect oldVersion="0.0.0.0-10.0.0.0" newVersion="10.0.0.0" />
      </dependentAssembly>
      <dependentAssembly>
        <assemblyIdentity name="System.Collections.Immutable" publicKeyToken="b03f5f7f11d50a3a" culture="neutral" />
        <bindingRedirect oldVersion="0.0.0.0-1.2.2.0" newVersion="1.2.2.0" />
      </dependentAssembly>
    </assemblyBinding>
  </runtime>
</configuration>
