# Supplementary material for: DeepEthoProfile—Rapid Behavior Recognition in Long-Term Recorded Home-Cage Mice
Source: eNeuro. 2025 Jul 8;12(7):ENEURO.0369-24.2025. doi: 10.1523/ENEURO.0369-24.2025 (PMC12265860; doi:10.1523/ENEURO.0369-24.2025)
Supplement: Extended Data — Download Extended Data, ZIP file. [file eneuro-12-ENEURO.0369-24.2025-s001.zip › DeepEthoProfile-main/Capture/Capture/Capture.csproj]

<?xml version="1.0" encoding="utf-8"?>
<Project ToolsVersion="14.0" DefaultTargets="Build" xmlns="http://schemas.microsoft.com/developer/msbuild/2003">
  <Import Project="$(MSBuildExtensionsPath)\$(MSBuildToolsVersion)\Microsoft.Common.props" Condition="Exists('$(MSBuildExtensionsPath)\$(MSBuildToolsVersion)\Microsoft.Common.props')" />
  <PropertyGroup>
    <Configuration Condition=" '$(Configuration)' == '' ">Debug</Configuration>
    <Platform Condition=" '$(Platform)' == '' ">AnyCPU</Platform>
    <ProjectGuid>{C3F5B311-6151-46D1-9191-F73CF5F4C8F6}</ProjectGuid>
    <OutputType>WinExe</OutputType>
    <AppDesignerFolder>Properties</AppDesignerFolder>
    <RootNamespace>Capture</RootNamespace>
    <AssemblyName>Capture</AssemblyName>
    <TargetFrameworkVersion>v4.5</TargetFrameworkVersion>
    <FileAlignment>512</FileAlignment>
  </PropertyGroup>
  <PropertyGroup Condition=" '$(Configuration)|$(Platform)' == 'Debug|AnyCPU' ">
    <PlatformTarget>x86</PlatformTarget>
    <DebugSymbols>true</DebugSymbols>
    <DebugType>full</DebugType>
    <Optimize>false</Optimize>
    <OutputPath>bin\Debug\</OutputPath>
    <DefineConstants>DEBUG;TRACE</DefineConstants>
    <ErrorReport>prompt</ErrorReport>
    <WarningLevel>4</WarningLevel>
  </PropertyGroup>
  <PropertyGroup Condition=" '$(Configuration)|$(Platform)' == 'Release|AnyCPU' ">
    <PlatformTarget>AnyCPU</PlatformTarget>
    <DebugType>pdbonly</DebugType>
    <Optimize>true</Optimize>
    <OutputPath>bin\Release\</OutputPath>
    <DefineConstants>TRACE</DefineConstants>
    <ErrorReport>prompt</ErrorReport>
    <WarningLevel>4</WarningLevel>
  </PropertyGroup>
  <ItemGroup>
    <Reference Include="DirectShowLib, Version=2.1.0.1599, Culture=neutral, processorArchitecture=MSIL">
      <HintPath>..\packages\DirectShowLib.1.0.0\lib\DirectShowLib.dll</HintPath>
      <Private>True</Private>
    </Reference>
    <Reference Include="System" />
    <Reference Include="System.Configuration" />
    <Reference Include="System.Core" />
    <Reference Include="System.Xml.Linq" />
    <Reference Include="System.Data.DataSetExtensions" />
    <Reference Include="Microsoft.CSharp" />
    <Reference Include="System.Data" />
    <Reference Include="System.Deployment" />
    <Reference Include="System.Drawing" />
    <Reference Include="System.Net.Http" />
    <Reference Include="System.Windows.Forms" />
    <Reference Include="System.Xml" />
  </ItemGroup>
  <ItemGroup>
    <Compile Include="ClosingForm.cs">
      <SubType>Form</SubType>
    </Compile>
    <Compile Include="ClosingForm.Designer.cs">
      <DependentUpon>ClosingForm.cs</DependentUpon>
    </Compile>
    <Compile Include="DummyForm.cs">
      <SubType>Form</SubType>
    </Compile>
    <Compile Include="Capturing.cs" />
    <Compile Include="Devices.cs" />
    <Compile Include="Form1.cs">
      <SubType>Form</SubType>
    </Compile>
    <Compile Include="Form1.Designer.cs">
      <DependentUpon>Form1.cs</DependentUpon>
    </Compile>
    <Compile Include="Program.cs" />
    <Compile Include="Properties\AssemblyInfo.cs" />
    <Compile Include="UserPreferences.cs" />
    <Compile Include="Viewer.cs">
      <SubType>UserControl</SubType>
    </Compile>
    <Compile Include="Viewer.Designer.cs">
      <DependentUpon>Viewer.cs</DependentUpon>
    </Compile>
    <EmbeddedResource Include="ClosingForm.resx">
      <DependentUpon>ClosingForm.cs</DependentUpon>
    </EmbeddedResource>
    <EmbeddedResource Include="Form1.resx">
      <DependentUpon>Form1.cs</DependentUpon>
    </EmbeddedResource>
    <EmbeddedResource Include="Properties\Resources.resx">
      <Generator>ResXFileCodeGenerator</Generator>
      <LastGenOutput>Resources.Designer.cs</LastGenOutput>
      <SubType>Designer</SubType>
    </EmbeddedResource>
    <Compile Include="Properties\Resources.Designer.cs">
      <AutoGen>True</AutoGen>
      <DependentUpon>Resources.resx</DependentUpon>
    </Compile>
    <EmbeddedResource Include="Viewer.resx">
      <DependentUpon>Viewer.cs</DependentUpon>
    </EmbeddedResource>
    <None Include="packages.config" />
    <None Include="Properties\Settings.settings">
      <Generator>SettingsSingleFileGenerator</Generator>
      <LastGenOutput>Settings.Designer.cs</LastGenOutput>
    </None>
    <Compile Include="Properties\Settings.Designer.cs">
      <AutoGen>True</AutoGen>
      <DependentUpon>Settings.settings</DependentUpon>
      <DesignTimeSharedInput>True</DesignTimeSharedInput>
    </Compile>
  </ItemGroup>
  <ItemGroup>
    <None Include="App.config" />
  </ItemGroup>
  <Import Project="$(MSBuildToolsPath)\Microsoft.CSharp.targets" />
  <!-- To modify your build process, add your task inside one of the targets below and uncomment it. 
       Other similar extension points exist, see Microsoft.Common.targets.
  <Target Name="BeforeBuild">
  </Target>
  <Target Name="AfterBuild">
  </Target>
  -->
</Project>
