# Supplementary material for: DeepEthoProfile—Rapid Behavior Recognition in Long-Term Recorded Home-Cage Mice
Source: eNeuro. 2025 Jul 8;12(7):ENEURO.0369-24.2025. doi: 10.1523/ENEURO.0369-24.2025 (PMC12265860; doi:10.1523/ENEURO.0369-24.2025)
Supplement: Extended Data — Download Extended Data, ZIP file. [file eneuro-12-ENEURO.0369-24.2025-s001.zip › DeepEthoProfile-main/Capture/Capture/ClosingForm.cs]

using System;
using System.Collections.Generic;
using System.ComponentModel;
using System.Data;
using System.Drawing;
using System.Linq;
using System.Text;
using System.Threading.Tasks;
using System.Windows.Forms;

namespace Capture
{
    public partial class ClosingForm : Form
    {
        public ClosingForm()
        {
            InitializeComponent();

            FormClosing += ClosingForm_FormClosing;
        }

        private void ClosingForm_FormClosing(object sender, FormClosingEventArgs e)
        {
            if(!CanClose)
                e.Cancel = true;
        }

        public bool CanClose
        {
            get; set;
        }
    }
}
