# Supplementary material for: DeepEthoProfile—Rapid Behavior Recognition in Long-Term Recorded Home-Cage Mice
Source: eNeuro. 2025 Jul 8;12(7):ENEURO.0369-24.2025. doi: 10.1523/ENEURO.0369-24.2025 (PMC12265860; doi:10.1523/ENEURO.0369-24.2025)
Supplement: Extended Data — Download Extended Data, ZIP file. [file eneuro-12-ENEURO.0369-24.2025-s001.zip › DeepEthoProfile-main/Capture/Capture/ClosingForm.Designer.cs]

namespace Capture
{
    partial class ClosingForm
    {
        /// <summary>
        /// Required designer variable.
        /// </summary>
        private System.ComponentModel.IContainer components = null;

        /// <summary>
        /// Clean up any resources being used.
        /// </summary>
        /// <param name="disposing">true if managed resources should be disposed; otherwise, false.</param>
        protected override void Dispose(bool disposing)
        {
            if (disposing && (components != null))
            {
                components.Dispose();
            }
            base.Dispose(disposing);
        }

        #region Windows Form Designer generated code

        /// <summary>
        /// Required method for Designer support - do not modify
        /// the contents of this method with the code editor.
        /// </summary>
        private void InitializeComponent()
        {
            this.tableLayoutPanel1 = new System.Windows.Forms.TableLayoutPanel();
            this.progressBar1 = new System.Windows.Forms.ProgressBar();
            this.label1 = new System.Windows.Forms.Label();
            this.tableLayoutPanel1.SuspendLayout();
            this.SuspendLayout();
            // 
            // tableLayoutPanel1
            // 
            this.tableLayoutPanel1.ColumnCount = 1;
            this.tableLayoutPanel1.ColumnStyles.Add(new System.Windows.Forms.ColumnStyle(System.Windows.Forms.SizeType.Percent, 100F));
            this.tableLayoutPanel1.ColumnStyles.Add(new System.Windows.Forms.ColumnStyle(System.Windows.Forms.SizeType.Absolute, 20F));
            this.tableLayoutPanel1.Controls.Add(this.progressBar1, 0, 0);
            this.tableLayoutPanel1.Controls.Add(this.label1, 0, 1);
            this.tableLayoutPanel1.Dock = System.Windows.Forms.DockStyle.Fill;
            this.tableLayoutPanel1.Location = new System.Drawing.Point(0, 0);
            this.tableLayoutPanel1.Name = "tableLayoutPanel1";
            this.tableLayoutPanel1.RowCount = 2;
            this.tableLayoutPanel1.RowStyles.Add(new System.Windows.Forms.RowStyle(System.Windows.Forms.SizeType.Percent, 50F));
            this.tableLayoutPanel1.RowStyles.Add(new System.Windows.Forms.RowStyle(System.Windows.Forms.SizeType.Percent, 50F));
            this.tableLayoutPanel1.Size = new System.Drawing.Size(300, 54);
            this.tableLayoutPanel1.TabIndex = 0;
            // 
            // progressBar1
            // 
            this.progressBar1.Dock = System.Windows.Forms.DockStyle.Fill;
            this.progressBar1.Location = new System.Drawing.Point(3, 3);
            this.progressBar1.Name = "progressBar1";
            this.progressBar1.Size = new System.Drawing.Size(294, 21);
            this.progressBar1.Style = System.Windows.Forms.ProgressBarStyle.Marquee;
            this.progressBar1.TabIndex = 0;
            // 
            // label1
            // 
            this.label1.AutoSize = true;
            this.label1.Dock = System.Windows.Forms.DockStyle.Fill;
            this.label1.Location = new System.Drawing.Point(3, 27);
            this.label1.Name = "label1";
            this.label1.Size = new System.Drawing.Size(294, 27);
            this.label1.TabIndex = 1;
            this.label1.Text = "stop recording ...";
            this.label1.TextAlign = System.Drawing.ContentAlignment.MiddleCenter;
            // 
            // ClosingForm
            // 
            this.AutoScaleDimensions = new System.Drawing.SizeF(6F, 13F);
            this.AutoScaleMode = System.Windows.Forms.AutoScaleMode.Font;
            this.ClientSize = new System.Drawing.Size(300, 54);
            this.Controls.Add(this.tableLayoutPanel1);
            this.FormBorderStyle = System.Windows.Forms.FormBorderStyle.None;
            this.Name = "ClosingForm";
            this.ShowIcon = false;
            this.ShowInTaskbar = false;
            this.SizeGripStyle = System.Windows.Forms.SizeGripStyle.Hide;
            this.StartPosition = System.Windows.Forms.FormStartPosition.CenterParent;
            this.Text = "ClosingForm";
            this.tableLayoutPanel1.ResumeLayout(false);
            this.tableLayoutPanel1.PerformLayout();
            this.ResumeLayout(false);

        }

        #endregion

        private System.Windows.Forms.TableLayoutPanel tableLayoutPanel1;
        private System.Windows.Forms.ProgressBar progressBar1;
        private System.Windows.Forms.Label label1;
    }
}
