# Supplementary material for: DeepEthoProfile—Rapid Behavior Recognition in Long-Term Recorded Home-Cage Mice
Source: eNeuro. 2025 Jul 8;12(7):ENEURO.0369-24.2025. doi: 10.1523/ENEURO.0369-24.2025 (PMC12265860; doi:10.1523/ENEURO.0369-24.2025)
Supplement: Extended Data — Download Extended Data, ZIP file. [file eneuro-12-ENEURO.0369-24.2025-s001.zip › DeepEthoProfile-main/Capture/Capture/DummyForm.cs]

using System;
using System.Collections.Generic;
using System.Linq;
using System.Text;
using System.Threading.Tasks;
using System.Windows.Forms;

namespace Capture
{
    /// <summary>
    /// Just a dummy invisible form.
    /// </summary>
    class DummyForm : Form
    {

        protected override void SetVisibleCore(bool value)
        {
            //just override here, make sure that the form will never become visible
            if (!IsHandleCreated)
            {
                CreateHandle();
            }

            value = false;
            base.SetVisibleCore(value);
        }
    }
}
