# Supplementary material for: DeepEthoProfile—Rapid Behavior Recognition in Long-Term Recorded Home-Cage Mice
Source: eNeuro. 2025 Jul 8;12(7):ENEURO.0369-24.2025. doi: 10.1523/ENEURO.0369-24.2025 (PMC12265860; doi:10.1523/ENEURO.0369-24.2025)
Supplement: Extended Data — Download Extended Data, ZIP file. [file eneuro-12-ENEURO.0369-24.2025-s001.zip › DeepEthoProfile-main/Capture/Capture/Properties/Settings.Designer.cs]

//------------------------------------------------------------------------------
// <auto-generated>
//     This code was generated by a tool.
//     Runtime Version:4.0.30319.42000
//
//     Changes to this file may cause incorrect behavior and will be lost if
//     the code is regenerated.
// </auto-generated>
//------------------------------------------------------------------------------

namespace Capture.Properties {
    
    
    [global::System.Runtime.CompilerServices.CompilerGeneratedAttribute()]
    [global::System.CodeDom.Compiler.GeneratedCodeAttribute("Microsoft.VisualStudio.Editors.SettingsDesigner.SettingsSingleFileGenerator", "14.0.0.0")]
    internal sealed partial class Settings : global::System.Configuration.ApplicationSettingsBase {
        
        private static Settings defaultInstance = ((Settings)(global::System.Configuration.ApplicationSettingsBase.Synchronized(new Settings())));
        
        public static Settings Default {
            get {
                return defaultInstance;
            }
        }
        
        [global::System.Configuration.UserScopedSettingAttribute()]
        [global::System.Diagnostics.DebuggerNonUserCodeAttribute()]
        [global::System.Configuration.DefaultSettingValueAttribute("0")]
        public int cam1 {
            get {
                return ((int)(this["cam1"]));
            }
            set {
                this["cam1"] = value;
            }
        }
        
        [global::System.Configuration.UserScopedSettingAttribute()]
        [global::System.Diagnostics.DebuggerNonUserCodeAttribute()]
        [global::System.Configuration.DefaultSettingValueAttribute("0")]
        public int cam2 {
            get {
                return ((int)(this["cam2"]));
            }
            set {
                this["cam2"] = value;
            }
        }
        
        [global::System.Configuration.UserScopedSettingAttribute()]
        [global::System.Diagnostics.DebuggerNonUserCodeAttribute()]
        [global::System.Configuration.DefaultSettingValueAttribute("0")]
        public int cam3 {
            get {
                return ((int)(this["cam3"]));
            }
            set {
                this["cam3"] = value;
            }
        }
        
        [global::System.Configuration.UserScopedSettingAttribute()]
        [global::System.Diagnostics.DebuggerNonUserCodeAttribute()]
        [global::System.Configuration.DefaultSettingValueAttribute("0")]
        public int cam4 {
            get {
                return ((int)(this["cam4"]));
            }
            set {
                this["cam4"] = value;
            }
        }
        
        [global::System.Configuration.UserScopedSettingAttribute()]
        [global::System.Diagnostics.DebuggerNonUserCodeAttribute()]
        [global::System.Configuration.DefaultSettingValueAttribute("0")]
        public int cam5 {
            get {
                return ((int)(this["cam5"]));
            }
            set {
                this["cam5"] = value;
            }
        }
        
        [global::System.Configuration.UserScopedSettingAttribute()]
        [global::System.Diagnostics.DebuggerNonUserCodeAttribute()]
        [global::System.Configuration.DefaultSettingValueAttribute("0")]
        public int cam6 {
            get {
                return ((int)(this["cam6"]));
            }
            set {
                this["cam6"] = value;
            }
        }
        
        [global::System.Configuration.UserScopedSettingAttribute()]
        [global::System.Diagnostics.DebuggerNonUserCodeAttribute()]
        [global::System.Configuration.DefaultSettingValueAttribute("0")]
        public int cam7 {
            get {
                return ((int)(this["cam7"]));
            }
            set {
                this["cam7"] = value;
            }
        }
        
        [global::System.Configuration.UserScopedSettingAttribute()]
        [global::System.Diagnostics.DebuggerNonUserCodeAttribute()]
        [global::System.Configuration.DefaultSettingValueAttribute("0")]
        public int cam8 {
            get {
                return ((int)(this["cam8"]));
            }
            set {
                this["cam8"] = value;
            }
        }
        
        [global::System.Configuration.UserScopedSettingAttribute()]
        [global::System.Diagnostics.DebuggerNonUserCodeAttribute()]
        [global::System.Configuration.DefaultSettingValueAttribute("0")]
        public int cam9 {
            get {
                return ((int)(this["cam9"]));
            }
            set {
                this["cam9"] = value;
            }
        }
        
        [global::System.Configuration.UserScopedSettingAttribute()]
        [global::System.Diagnostics.DebuggerNonUserCodeAttribute()]
        [global::System.Configuration.DefaultSettingValueAttribute("0")]
        public int cam10 {
            get {
                return ((int)(this["cam10"]));
            }
            set {
                this["cam10"] = value;
            }
        }
    }
}
