# Supplementary material for: DeepEthoProfile—Rapid Behavior Recognition in Long-Term Recorded Home-Cage Mice
Source: eNeuro. 2025 Jul 8;12(7):ENEURO.0369-24.2025. doi: 10.1523/ENEURO.0369-24.2025 (PMC12265860; doi:10.1523/ENEURO.0369-24.2025)
Supplement: Extended Data — Download Extended Data, ZIP file. [file eneuro-12-ENEURO.0369-24.2025-s001.zip › DeepEthoProfile-main/Capture/Capture/Properties/Settings.settings]

<?xml version='1.0' encoding='utf-8'?>
<SettingsFile xmlns="http://schemas.microsoft.com/VisualStudio/2004/01/settings" CurrentProfile="(Default)" GeneratedClassNamespace="Capture.Properties" GeneratedClassName="Settings">
  <Profiles />
  <Settings>
    <Setting Name="cam1" Type="System.Int32" Scope="User">
      <Value Profile="(Default)">0</Value>
    </Setting>
    <Setting Name="cam2" Type="System.Int32" Scope="User">
      <Value Profile="(Default)">0</Value>
    </Setting>
    <Setting Name="cam3" Type="System.Int32" Scope="User">
      <Value Profile="(Default)">0</Value>
    </Setting>
    <Setting Name="cam4" Type="System.Int32" Scope="User">
      <Value Profile="(Default)">0</Value>
    </Setting>
    <Setting Name="cam5" Type="System.Int32" Scope="User">
      <Value Profile="(Default)">0</Value>
    </Setting>
    <Setting Name="cam6" Type="System.Int32" Scope="User">
      <Value Profile="(Default)">0</Value>
    </Setting>
    <Setting Name="cam7" Type="System.Int32" Scope="User">
      <Value Profile="(Default)">0</Value>
    </Setting>
    <Setting Name="cam8" Type="System.Int32" Scope="User">
      <Value Profile="(Default)">0</Value>
    </Setting>
    <Setting Name="cam9" Type="System.Int32" Scope="User">
      <Value Profile="(Default)">0</Value>
    </Setting>
    <Setting Name="cam10" Type="System.Int32" Scope="User">
      <Value Profile="(Default)">0</Value>
    </Setting>
  </Settings>
</SettingsFile>
