# Supplementary material for: DeepEthoProfile—Rapid Behavior Recognition in Long-Term Recorded Home-Cage Mice
Source: eNeuro. 2025 Jul 8;12(7):ENEURO.0369-24.2025. doi: 10.1523/ENEURO.0369-24.2025 (PMC12265860; doi:10.1523/ENEURO.0369-24.2025)
Supplement: Extended Data — Download Extended Data, ZIP file. [file eneuro-12-ENEURO.0369-24.2025-s001.zip › DeepEthoProfile-main/Docker.sh]

# creates a Docker image that will perform the processing

# as the NN model file is not present on the GitHub repository, it will be downloaded if it is not present
model_file=./nn/mouse_v5.model

if test -f "$model_file"; then
	echo "$model_file already present"
else
	#retrieve NN model
	curl -o "$model_file" "https://zenodo.org/records/14827053/files/mouse_v5.model?download=1"
fi

#create processing docker image
docker build --tag ethoprofiler_nn_av -f ./nn/Dockerfile ./nn
