# Supplementary material for: DeepEthoProfile—Rapid Behavior Recognition in Long-Term Recorded Home-Cage Mice
Source: eNeuro. 2025 Jul 8;12(7):ENEURO.0369-24.2025. doi: 10.1523/ENEURO.0369-24.2025 (PMC12265860; doi:10.1523/ENEURO.0369-24.2025)
Supplement: Extended Data — Download Extended Data, ZIP file. [file eneuro-12-ENEURO.0369-24.2025-s001.zip › DeepEthoProfile-main/docs/requirements.txt]

certifi==2021.5.30
chardet==4.0.0
Click==7.0
docker==5.0.0
idna==2.10
numpy==1.21.0
PyQt5==5.15.4
PyQt5-Qt5==5.15.2
PyQt5-sip==12.9.0
qt5-applications==5.15.2.2.2
qt5-tools==5.15.2.1.2
requests==2.25.1
six==1.16.0
urllib3==1.26.6
websocket-client==1.1.0
