# Supplementary material for: DeepEthoProfile—Rapid Behavior Recognition in Long-Term Recorded Home-Cage Mice
Source: eNeuro. 2025 Jul 8;12(7):ENEURO.0369-24.2025. doi: 10.1523/ENEURO.0369-24.2025 (PMC12265860; doi:10.1523/ENEURO.0369-24.2025)
Supplement: Extended Data — Download Extended Data, ZIP file. [file eneuro-12-ENEURO.0369-24.2025-s001.zip › DeepEthoProfile-main/docs/source/index.rst]

DeepEthoProfile Documentation
===================================

**DeepEthoProfile**  - Automatic annotation software package for sigle caged mouse videos

TODO: add more details here

Check out the :doc:`usage` section for further information, including
how to :doc:`install` the project.

.. note::

   This project is under active development.
   Paper describing the architecture and usage will soon be submitted 

Contents
--------

.. toctree::
   :maxdepth: 2
   
   install
   usage
   ui
   nn
