# Supplementary material for: DeepEthoProfile—Rapid Behavior Recognition in Long-Term Recorded Home-Cage Mice
Source: eNeuro. 2025 Jul 8;12(7):ENEURO.0369-24.2025. doi: 10.1523/ENEURO.0369-24.2025 (PMC12265860; doi:10.1523/ENEURO.0369-24.2025)
Supplement: Extended Data — Download Extended Data, ZIP file. [file eneuro-12-ENEURO.0369-24.2025-s001.zip › DeepEthoProfile-main/docs/source/ui.rst]

Main Application
================

UI
--

Starting the application as described in :ref:`Usage` will run the :mod:`pheno_ui` module to start the application. 

.. automodule:: pheno_ui

.. autoclass:: pheno_ui.pheno_ui(nProcTasks)
    :members:
    :show-inheritance:
    
.. autoclass:: add_task.add_task()
    :members:
    :show-inheritance:
    
.. autoclass:: add_multiple.add_multiple()
    :members:
    :show-inheritance:
    
.. autoclass:: TaskTableModel.TaskTableModel(data)
    :members:
    :show-inheritance:
    

Communication
-------------

.. autoclass:: CentralCommand.CentralCommand
    :members:
    
.. autoclass:: PhenoTask.PhenoTask(id, videoPath)
    :members:
    :show-inheritance:

.. autoclass:: PortPool.PortPool
    :members:
    
.. autoclass:: TaskList.TaskList
    :members:

.. autoclass:: TaskState.TaskState
    :members:
    :show-inheritance:
