# Supplementary material for: DeepEthoProfile—Rapid Behavior Recognition in Long-Term Recorded Home-Cage Mice
Source: eNeuro. 2025 Jul 8;12(7):ENEURO.0369-24.2025. doi: 10.1523/ENEURO.0369-24.2025 (PMC12265860; doi:10.1523/ENEURO.0369-24.2025)
Supplement: Extended Data — Download Extended Data, ZIP file. [file eneuro-12-ENEURO.0369-24.2025-s001.zip › DeepEthoProfile-main/docs/source/usage.rst]

Usage
=====

The software is started by runnint the script:

.. code-block::

   sh EthoProfile.sh
   
After the main window is displayed, new videos can be added to be processed. 

There are two ways to add a video to the processing queue:


#. Add video: opens a dialog where a video can be selected, displayed, and then added.

#. Add multiple videos: allows the selection of several videos in a folder and adding them to the processing queue at once.

print screens & more

The results are stored for each video in the same location as a CSV file with the name corresponding to the one of the input.

Inside the CSV file, for every frame there is a row with the frame index, annotation code and the time elapsed since the beginning of the recording - in milliseconds. 
The meaning of the annotaion code is described on the first row. 
