# Supplementary material for: DeepEthoProfile—Rapid Behavior Recognition in Long-Term Recorded Home-Cage Mice
Source: eNeuro. 2025 Jul 8;12(7):ENEURO.0369-24.2025. doi: 10.1523/ENEURO.0369-24.2025 (PMC12265860; doi:10.1523/ENEURO.0369-24.2025)
Supplement: Extended Data — Download Extended Data, ZIP file. [file eneuro-12-ENEURO.0369-24.2025-s001.zip › DeepEthoProfile-main/nn/Dockerfile]

# script to build the Docker image that will run the processing, using the base image created by Dockerfile_base
FROM ethoprofiler_nn_base_av

#copy code
ADD DataReaderAV.py /home/nn
ADD EthoCNN.py /home/nn
ADD mouse_v5.model /home/nn
ADD ProcComm.py /home/nn
ADD Logger.py /home/nn
ADD ProcessVideo.py /home/nn
ADD FrameSelect.py /home/nn

RUN mkdir /mnt/data && chown dep_user /mnt/data
USER dep_user

# Enable venv
#ENV PATH="/opt/venv/bin:$PATH"

ENTRYPOINT python3 ProcComm.py
