# Supplementary material for: DeepEthoProfile—Rapid Behavior Recognition in Long-Term Recorded Home-Cage Mice
Source: eNeuro. 2025 Jul 8;12(7):ENEURO.0369-24.2025. doi: 10.1523/ENEURO.0369-24.2025 (PMC12265860; doi:10.1523/ENEURO.0369-24.2025)
Supplement: Extended Data — Download Extended Data, ZIP file. [file eneuro-12-ENEURO.0369-24.2025-s001.zip › DeepEthoProfile-main/nn/Dockerfile_base]

# script to builds a base Docker image containing the software environment needed to run the processing

#FROM nvidia/cuda:11.4.3-cudnn8-runtime-ubuntu20.04
FROM nvidia/cuda:12.4.1-cudnn-runtime-ubuntu22.04

ENV NVIDIA_VISIBLE_DEVICES all
ENV NVIDIA_DRIVER_CAPABILITIES compute,utility
ENV LD_LIBRARY_PATH=/usr/local/nvidia/lib:/usr/local/nvidia/lib64
#ENV DEBIAN_FRONTEND noninteractive
ENV PYTHONUNBUFFERED 1

#Update packages and install basics
RUN apt-get -y -qq update && DEBIAN_FRONTEND=noninteractive apt-get install -y -qq wget unzip git dialog apt-utils nano ffmpeg x264
RUN DEBIAN_FRONTEND=noninteractive apt-get install -y -qq python3 python3-venv

RUN  apt-get clean && rm -rf /var/lib/apt


RUN groupadd -g 1000 dep_group
RUN useradd -ms /bin/bash dep_user -u 1000 -g 1000
RUN mkdir /opt/venv && chown dep_user /opt/venv

USER dep_user

#WORKDIR /app/
RUN python3 -m venv /opt/venv
# Enable venv
ENV PATH="/opt/venv/bin:$PATH"

#RUN python3 -m venv /
RUN pip3 install --upgrade pip
RUN pip3 install -U numpy matplotlib pandas scikit-image scikit-learn scipy av opencv-python
RUN pip3 install torch torchvision
#--index-url https://download.pytorch.org/whl/cu126

USER root
RUN mkdir /home/nn && chown dep_user /home/nn


RUN apt-get autoclean \
    && apt-get autoremove --purge  -y \
    && rm -rf /var/lib/apt/lists/* \

WORKDIR /home/nn
