# Supplementary material for: DeepEthoProfile—Rapid Behavior Recognition in Long-Term Recorded Home-Cage Mice
Source: eNeuro. 2025 Jul 8;12(7):ENEURO.0369-24.2025. doi: 10.1523/ENEURO.0369-24.2025 (PMC12265860; doi:10.1523/ENEURO.0369-24.2025)
Supplement: Extended Data — Download Extended Data, ZIP file. [file eneuro-12-ENEURO.0369-24.2025-s001.zip › DeepEthoProfile-main/ui/add_task.py]

#!/usr/bin/env python3
"""

@author: Andrei Istudor     andrei.istudor@gmail.com
"""

import os
import sys

from PyQt5 import QtWidgets, QtMultimedia, uic, QtCore
from PyQt5.QtWidgets import (QMainWindow, QTextEdit,
                             QAction, QFileDialog, QApplication)

from PyQt5.QtWidgets import *
from PyQt5.QtCore import *

from pathlib import Path

class add_task(QtWidgets.QDialog):
    '''
    Dialog that allows to select, view, and add a video to the processing queue.
    
    The visual representation is specified in *AddVideo.ui* file.
    '''
    def __init__(self, parent=None):
        QtWidgets.QDialog.__init__(self, parent)
        self.ui = uic.loadUi(os.path.join(os.path.dirname(__file__), "AddVideo.ui"), self)
        
        self.connectSignalsSlots()

    def connectSignalsSlots(self):
        '''
        Establishes communication between :class:`add_task` and the GUI signals.
        '''
        self.ui.browseButton.clicked.connect(self.browseButtonClicked)
    
    def browseButtonClicked(self):
        '''
        Opens the selection dialog `QFileDialog`
        
        In case of success, calls :meth:`setVideoFile` to displays the video in the current dialog. 
        '''
        home_dir = str(Path.home())
        bfd = QFileDialog(self, 'Choose recording', home_dir + "/Videos/test/", "Videos(*.mkv)")
#        bfd.setFileMode(QFileDialog.ExistingFiles)

        if bfd.exec():
            filenames = bfd.selectedFiles()
            if(len(filenames) > 0):
                self.setVideoFile(filenames[0])

        
    def setVideoFile(self, filename):
        '''
        Creates a :class:`QtMultimedia.QMediaPlayer` instance and loads the video in the file that was passed as parameter. 

        :param filename: The path to the video to be displayed
        :type filename: string

        '''
        self.ui.fileText.setText(filename)

        self.player = QtMultimedia.QMediaPlayer(None, QtMultimedia.QMediaPlayer.VideoSurface)
        self.player.setMedia(QtMultimedia.QMediaContent(QtCore.QUrl.fromLocalFile(filename)))
        self.player.setVideoOutput(self.ui.displayWidget)
        self.player.play()
        
        self.ui.addBtn.setEnabled(True)
        
if __name__ == '__main__':
    app = QtWidgets.QApplication(sys.argv)
    w = add_task()
    w.show()
    sys.exit(app.exec())
