# Supplementary material for: DeepEthoProfile—Rapid Behavior Recognition in Long-Term Recorded Home-Cage Mice
Source: eNeuro. 2025 Jul 8;12(7):ENEURO.0369-24.2025. doi: 10.1523/ENEURO.0369-24.2025 (PMC12265860; doi:10.1523/ENEURO.0369-24.2025)
Supplement: Extended Data — Download Extended Data, ZIP file. [file eneuro-12-ENEURO.0369-24.2025-s001.zip › DeepEthoProfile-main/ui/AddMultiple.ui]

<?xml version="1.0" encoding="UTF-8"?>
<ui version="4.0">
 <class>addMultipleDialog</class>
 <widget class="QDialog" name="addMultipleDialog">
  <property name="geometry">
   <rect>
    <x>0</x>
    <y>0</y>
    <width>397</width>
    <height>299</height>
   </rect>
  </property>
  <property name="windowTitle">
   <string>Add multiple videos</string>
  </property>
  <widget class="QWidget" name="gridLayoutWidget">
   <property name="geometry">
    <rect>
     <x>10</x>
     <y>10</y>
     <width>381</width>
     <height>281</height>
    </rect>
   </property>
   <layout class="QGridLayout" name="gridLayout">
    <item row="5" column="0">
     <widget class="QDialogButtonBox" name="addButton">
      <property name="sizePolicy">
       <sizepolicy hsizetype="Expanding" vsizetype="Expanding">
        <horstretch>0</horstretch>
        <verstretch>0</verstretch>
       </sizepolicy>
      </property>
      <property name="maximumSize">
       <size>
        <width>16777215</width>
        <height>30</height>
       </size>
      </property>
      <property name="orientation">
       <enum>Qt::Horizontal</enum>
      </property>
      <property name="standardButtons">
       <set>QDialogButtonBox::Cancel|QDialogButtonBox::Ok</set>
      </property>
     </widget>
    </item>
    <item row="0" column="0">
     <widget class="QLabel" name="label">
      <property name="text">
       <string>Add multiple videos to be processed</string>
      </property>
     </widget>
    </item>
    <item row="4" column="0">
     <widget class="QListView" name="listView"/>
    </item>
    <item row="1" column="0">
     <spacer name="verticalSpacer">
      <property name="orientation">
       <enum>Qt::Vertical</enum>
      </property>
      <property name="sizeHint" stdset="0">
       <size>
        <width>20</width>
        <height>20</height>
       </size>
      </property>
     </spacer>
    </item>
    <item row="2" column="0" rowspan="2">
     <layout class="QHBoxLayout" name="horizontalLayout">
      <item>
       <widget class="QPushButton" name="selectVideosButton">
        <property name="text">
         <string>Select Videos</string>
        </property>
       </widget>
      </item>
      <item>
       <spacer name="horizontalSpacer">
        <property name="orientation">
         <enum>Qt::Horizontal</enum>
        </property>
        <property name="sizeHint" stdset="0">
         <size>
          <width>20</width>
          <height>20</height>
         </size>
        </property>
       </spacer>
      </item>
     </layout>
    </item>
   </layout>
  </widget>
 </widget>
 <resources/>
 <connections>
  <connection>
   <sender>addButton</sender>
   <signal>accepted()</signal>
   <receiver>addMultipleDialog</receiver>
   <slot>accept()</slot>
   <hints>
    <hint type="sourcelabel">
     <x>248</x>
     <y>254</y>
    </hint>
    <hint type="destinationlabel">
     <x>157</x>
     <y>274</y>
    </hint>
   </hints>
  </connection>
  <connection>
   <sender>addButton</sender>
   <signal>rejected()</signal>
   <receiver>addMultipleDialog</receiver>
   <slot>reject()</slot>
   <hints>
    <hint type="sourcelabel">
     <x>316</x>
     <y>260</y>
    </hint>
    <hint type="destinationlabel">
     <x>286</x>
     <y>274</y>
    </hint>
   </hints>
  </connection>
 </connections>
</ui>
