# Supplementary material for: DeepEthoProfile—Rapid Behavior Recognition in Long-Term Recorded Home-Cage Mice
Source: eNeuro. 2025 Jul 8;12(7):ENEURO.0369-24.2025. doi: 10.1523/ENEURO.0369-24.2025 (PMC12265860; doi:10.1523/ENEURO.0369-24.2025)
Supplement: Extended Data — Download Extended Data, ZIP file. [file eneuro-12-ENEURO.0369-24.2025-s001.zip › DeepEthoProfile-main/ui/AddVideo.ui]

<?xml version="1.0" encoding="UTF-8"?>
<ui version="4.0">
 <class>Dialog</class>
 <widget class="QDialog" name="Dialog">
  <property name="geometry">
   <rect>
    <x>0</x>
    <y>0</y>
    <width>539</width>
    <height>442</height>
   </rect>
  </property>
  <property name="sizePolicy">
   <sizepolicy hsizetype="Minimum" vsizetype="Preferred">
    <horstretch>0</horstretch>
    <verstretch>0</verstretch>
   </sizepolicy>
  </property>
  <property name="windowTitle">
   <string>Add video</string>
  </property>
  <widget class="QWidget" name="layoutWidget">
   <property name="geometry">
    <rect>
     <x>10</x>
     <y>10</y>
     <width>521</width>
     <height>424</height>
    </rect>
   </property>
   <layout class="QGridLayout" name="gridLayout">
    <property name="sizeConstraint">
     <enum>QLayout::SetDefaultConstraint</enum>
    </property>
    <property name="spacing">
     <number>6</number>
    </property>
    <item row="2" column="0" colspan="2">
     <layout class="QHBoxLayout" name="horizontalLayout">
      <property name="spacing">
       <number>5</number>
      </property>
      <item>
       <widget class="QLabel" name="label">
        <property name="text">
         <string>File:</string>
        </property>
       </widget>
      </item>
      <item>
       <widget class="QLineEdit" name="fileText">
        <property name="sizePolicy">
         <sizepolicy hsizetype="Expanding" vsizetype="Minimum">
          <horstretch>0</horstretch>
          <verstretch>0</verstretch>
         </sizepolicy>
        </property>
        <property name="minimumSize">
         <size>
          <width>40</width>
          <height>0</height>
         </size>
        </property>
        <property name="maximumSize">
         <size>
          <width>16777215</width>
          <height>30</height>
         </size>
        </property>
        <property name="layoutDirection">
         <enum>Qt::LeftToRight</enum>
        </property>
        <property name="text">
         <string/>
        </property>
       </widget>
      </item>
      <item>
       <widget class="QPushButton" name="browseButton">
        <property name="text">
         <string>Browse</string>
        </property>
       </widget>
      </item>
     </layout>
    </item>
    <item row="3" column="1">
     <widget class="QVideoWidget" name="displayWidget" native="true"/>
    </item>
    <item row="0" column="0" colspan="2">
     <layout class="QHBoxLayout" name="horizontalLayout_4">
      <item>
       <widget class="QLabel" name="label_2">
        <property name="text">
         <string>Add a video file to be processed</string>
        </property>
       </widget>
      </item>
      <item>
       <spacer name="horizontalSpacer_2">
        <property name="orientation">
         <enum>Qt::Horizontal</enum>
        </property>
        <property name="sizeHint" stdset="0">
         <size>
          <width>40</width>
          <height>20</height>
         </size>
        </property>
       </spacer>
      </item>
     </layout>
    </item>
    <item row="4" column="1">
     <layout class="QHBoxLayout" name="horizontalLayout_3">
      <item>
       <spacer name="horizontalSpacer">
        <property name="orientation">
         <enum>Qt::Horizontal</enum>
        </property>
        <property name="sizeHint" stdset="0">
         <size>
          <width>40</width>
          <height>20</height>
         </size>
        </property>
       </spacer>
      </item>
      <item>
       <layout class="QHBoxLayout" name="horizontalLayout_2">
        <item>
         <widget class="QPushButton" name="cancelButton">
          <property name="text">
           <string>Cancel</string>
          </property>
         </widget>
        </item>
        <item>
         <widget class="QPushButton" name="addBtn">
          <property name="enabled">
           <bool>false</bool>
          </property>
          <property name="text">
           <string>Add</string>
          </property>
         </widget>
        </item>
       </layout>
      </item>
     </layout>
    </item>
    <item row="1" column="0">
     <spacer name="verticalSpacer_2">
      <property name="orientation">
       <enum>Qt::Vertical</enum>
      </property>
      <property name="sizeType">
       <enum>QSizePolicy::Fixed</enum>
      </property>
      <property name="sizeHint" stdset="0">
       <size>
        <width>20</width>
        <height>20</height>
       </size>
      </property>
     </spacer>
    </item>
    <item row="3" column="0">
     <spacer name="verticalSpacer">
      <property name="orientation">
       <enum>Qt::Vertical</enum>
      </property>
      <property name="sizeHint" stdset="0">
       <size>
        <width>20</width>
        <height>40</height>
       </size>
      </property>
     </spacer>
    </item>
   </layout>
  </widget>
 </widget>
 <customwidgets>
  <customwidget>
   <class>QVideoWidget</class>
   <extends>QWidget</extends>
   <header location="global">PyQt5.QtMultimediaWidgets</header>
   <container>1</container>
  </customwidget>
 </customwidgets>
 <resources/>
 <connections>
  <connection>
   <sender>cancelButton</sender>
   <signal>clicked()</signal>
   <receiver>Dialog</receiver>
   <slot>reject()</slot>
   <hints>
    <hint type="sourcelabel">
     <x>399</x>
     <y>414</y>
    </hint>
    <hint type="destinationlabel">
     <x>317</x>
     <y>412</y>
    </hint>
   </hints>
  </connection>
  <connection>
   <sender>addBtn</sender>
   <signal>clicked()</signal>
   <receiver>Dialog</receiver>
   <slot>accept()</slot>
   <hints>
    <hint type="sourcelabel">
     <x>487</x>
     <y>417</y>
    </hint>
    <hint type="destinationlabel">
     <x>269</x>
     <y>220</y>
    </hint>
   </hints>
  </connection>
 </connections>
</ui>
