# Supplementary material for: DeepEthoProfile—Rapid Behavior Recognition in Long-Term Recorded Home-Cage Mice
Source: eNeuro. 2025 Jul 8;12(7):ENEURO.0369-24.2025. doi: 10.1523/ENEURO.0369-24.2025 (PMC12265860; doi:10.1523/ENEURO.0369-24.2025)
Supplement: Extended Data — Download Extended Data, ZIP file. [file eneuro-12-ENEURO.0369-24.2025-s001.zip › DeepEthoProfile-main/ui/MainWindow.ui]

<?xml version="1.0" encoding="UTF-8"?>
<ui version="4.0">
 <class>MainWindow</class>
 <widget class="QMainWindow" name="MainWindow">
  <property name="windowModality">
   <enum>Qt::WindowModal</enum>
  </property>
  <property name="geometry">
   <rect>
    <x>0</x>
    <y>0</y>
    <width>800</width>
    <height>600</height>
   </rect>
  </property>
  <property name="windowTitle">
   <string>Pheno UI</string>
  </property>
  <widget class="QWidget" name="mainWidget">
   <property name="minimumSize">
    <size>
     <width>10</width>
     <height>10</height>
    </size>
   </property>
   <property name="maximumSize">
    <size>
     <width>2000</width>
     <height>2000</height>
    </size>
   </property>
   <layout class="QVBoxLayout" name="verticalLayout">
    <item>
     <layout class="QVBoxLayout" name="listLayout"/>
    </item>
    <item>
     <widget class="QWidget" name="widget" native="true">
      <property name="maximumSize">
       <size>
        <width>400</width>
        <height>60</height>
       </size>
      </property>
      <property name="layoutDirection">
       <enum>Qt::RightToLeft</enum>
      </property>
      <layout class="QHBoxLayout" name="horizontalLayout">
       <property name="spacing">
        <number>9</number>
       </property>
       <property name="sizeConstraint">
        <enum>QLayout::SetDefaultConstraint</enum>
       </property>
       <property name="topMargin">
        <number>3</number>
       </property>
       <property name="bottomMargin">
        <number>3</number>
       </property>
       <item>
        <widget class="QPushButton" name="addTaskButton">
         <property name="text">
          <string>Add single video</string>
         </property>
        </widget>
       </item>
       <item>
        <widget class="QPushButton" name="addMultipleButton">
         <property name="text">
          <string>Add multiple videos</string>
         </property>
        </widget>
       </item>
      </layout>
     </widget>
    </item>
   </layout>
  </widget>
  <widget class="QMenuBar" name="menubar">
   <property name="geometry">
    <rect>
     <x>0</x>
     <y>0</y>
     <width>800</width>
     <height>33</height>
    </rect>
   </property>
   <widget class="QMenu" name="menuProcessing_Status">
    <property name="title">
     <string>Options</string>
    </property>
    <addaction name="actionAdd_video"/>
    <addaction name="separator"/>
    <addaction name="actionQuit"/>
   </widget>
   <addaction name="menuProcessing_Status"/>
  </widget>
  <widget class="QStatusBar" name="statusbar"/>
  <action name="actionAdd_video">
   <property name="text">
    <string>Add video</string>
   </property>
  </action>
  <action name="actionQuit">
   <property name="text">
    <string>Quit</string>
   </property>
  </action>
  <action name="actionAddMultiple">
   <property name="text">
    <string>AddMultiple</string>
   </property>
  </action>
 </widget>
 <resources/>
 <connections>
  <connection>
   <sender>addTaskButton</sender>
   <signal>clicked()</signal>
   <receiver>actionAdd_video</receiver>
   <slot>trigger()</slot>
   <hints>
    <hint type="sourcelabel">
     <x>567</x>
     <y>510</y>
    </hint>
    <hint type="destinationlabel">
     <x>-1</x>
     <y>-1</y>
    </hint>
   </hints>
  </connection>
  <connection>
   <sender>addMultipleButton</sender>
   <signal>clicked()</signal>
   <receiver>actionAddMultiple</receiver>
   <slot>trigger()</slot>
   <hints>
    <hint type="sourcelabel">
     <x>583</x>
     <y>536</y>
    </hint>
    <hint type="destinationlabel">
     <x>-1</x>
     <y>-1</y>
    </hint>
   </hints>
  </connection>
 </connections>
</ui>
