# Supplementary material for: DeepEthoProfile—Rapid Behavior Recognition in Long-Term Recorded Home-Cage Mice
Source: eNeuro. 2025 Jul 8;12(7):ENEURO.0369-24.2025. doi: 10.1523/ENEURO.0369-24.2025 (PMC12265860; doi:10.1523/ENEURO.0369-24.2025)
Supplement: Extended Data — Download Extended Data, ZIP file. [file eneuro-12-ENEURO.0369-24.2025-s001.zip › DeepEthoProfile-main/ui/TaskState.py]

"""
@author: Andrei Istudor     andrei.istudor@gmail.com
"""

from enum import Enum

class TaskState(Enum):
    '''
    Describes the current status of a :class:`PhenoTask.PhenoTask`
    '''
    #: just created and queued
    new = 1
    #: currently being processed
    processing = 2
    #: processed
    finished = 3
    #: error state - not used
    error = 4
    #: other - not used
    other = 5
    #: selected from the list
    selected = 6
